# Supplementary material for: Does real estate bubble affect corporate innovation? Evidence from China
Source: PLoS One. 2021 Sep 10;16(9):e0257106. doi: 10.1371/journal.pone.0257106 (PMC8432813; doi:10.1371/journal.pone.0257106)
Supplement: S1 Data — (XLS) [file pone.0257106.s001.xls]

## Sheet: 汇总
Year	Real estate development investment（100 million yuan）	GDP(100 million yuan）	Housing construction area (10000 square meters)	Completed housing area (10000 square meters)	Completed investment in commercial housing this year (100 million yuan)	Total investment in fixed assets (100 million yuan)	Average sales price of commercial housing (yuan / m2)	Per capita disposable income of national residents (yuan)	Average sales price of commercial housing (yuan / m2)	Domestic loans of real estate development enterprises (100 million yuan)	R&D expenditure (100 million yuan)	Total assets (100 million yuan)	Liquid assets (100 million yuan)	Current liabilities (100 million yuan)
1998	3614.23	84883.7	50770.1	17566.6	3614.23	28406.2	2063	3250.25	2063	1053.17	197.1	76095.8	30719.9	31076.1
1999	4103.2	90187.7	56857.6	21410.8	4103.2	29854.7	2053	3477.57	2053	1111.57	249.9	82143.6	32711.8	32271
2000	4984.05	99776.3	65896.9	25104.9	4984.05	32917.7	2112	3711.82	2112	1385.08	353.4	87309.8	35282.9	33936
2001	6344.11	110270	79411.7	29867.4	6344.11	37213.5	2170	4058.53	2170	1692.2	442.3	97372.2	39102.7	37602.8
2002	7790.92	121002	94104	34975.8	7790.92	43499.9	2250	4518.9	2250	2220.34	560.2	103516	41911.8	40870.3
2003	10153.8	136565	117526	41464.1	10153.8	55566.6	2359	4993.22	2359	3138.27	720.8	125132	54268.4	52292.8
2004	13158.2	160714	140451	42464.9	13158.2	70477.4	2778	5644.62	2778	3158.41	954.4	154178	65765.1	64364.8
2005	15909.2	185896	166053	53417	15909.2	88773.6	3168	6366.56	3168	3918.08	1250.3	178817	77623.7	77049.4
2006	19422.9	217657	194786	55830.9	19422.9	109998	3367	7210.93	3367	5356.98	1630.19	212410	92049.1	91057.9
2007	25288.8	268019	236318	60606.7	25288.8	137324	3864	8566.6	3864	7015.64	2112.46	257016	113694	112696
2008	31203.2	316752	283266	66544.8	31203.2	172828	3800	9938.94	3800	7605.69	2681.31	305329	132899	133354
2009	36241.8	345629	320368	72677.4	36241.8	224599	4681	10964.6	4681	11364.5	3211.57	351081	152364	151256
2010	48259.4	408903	405356	78743.9	48259.4	278122	5032	12507.6	5032	12563.7	4015.4	427452	195899	185564
2011	61796.9	484124	506775	92619.9	61796.9	311485	5357	14582	5357	13056.8	5030.7	505941	240505	225042
2012	71803.8	534123	573418	99425	71803.8	374695	5791	16668.5	5791	14778.4	5992.32	564360	264651	250485
2013	86013.4	588019	665572	101435	86013.4	446294	6237	18599	6237	19672.7	6744.06	626732	288989	278252
2014	95035.6	636139	726482	107459	95035.6	512021	6324	20566.2	6324	21242.6	7319.69	679437	311021	299249
2015	95979	676708	735693	100039	95979	562000	6793	22229.3	6793	20214	7792.44	718839	325464	312132
